# Supplementary material for: Factors Associated with SARS-CoV-2 Infection in Physician Trainees in New York City during the First COVID-19 Wave
Source: Int J Environ Res Public Health. 2021 May 15;18(10):5274. doi: 10.3390/ijerph18105274 (PMC8156350; doi:10.3390/ijerph18105274)
Supplement: Supplementary file 1 [file ijerph-18-05274-s001.zip]

Archive with 1 entries (1 files):
- ijerph-1200960-supplementary.pdf
